# Supplementary material for: SMG6’s PIN (PilT N-Terminus) Domain Is Required for Nonsense-Mediated mRNA Decay (NMD) In Vivo
Source: Cells. 2026 Feb 2;15(3):282. doi: 10.3390/cells15030282 (PMC12896539; doi:10.3390/cells15030282)
Supplement: Supplementary file 1 [file cells-15-00282-s001.zip]

Archive with 1 entries (1 files):
- cells-4098060-supplementary.pdf
